# Supplementary material for: Parallel trends in cortical gray and white matter architecture and connections in primates allow fine study of pathways in humans and reveal network disruptions in autism
Source: PLoS Biol. 2018 Feb 5;16(2):e2004559. doi: 10.1371/journal.pbio.2004559 (PMC5814101; doi:10.1371/journal.pbio.2004559)
Supplement: S1 Data — (XLSX) [file pbio.2004559.s001.xlsx]

## Sheet: Fig.3-NeuronOligoDensity
Figure 3A
Neuron Density						Oligodendroglia Density
Human subject	ACC 25	ACC 32	OFC	LPFC		Human subject	ACC 25	ACC 32	OFC	LPFC
HAW	24515	28755	30781	37908		HAW	9894	12192	18235	22511
HAY	34927	34412		62647		HAY	11754	18791		28083
6004	40153	36982		46451		6004	16131	15465		22886
4786		29691	43379	45358		4786			26843
4981			46357			4981			29104
5353			54789
Mean	33198.3	32460	43826.5	48091		Mean	12593	15482.7	24727.3	24493.3
SD	7961.03	3900.99	9949.29	10420		SD	3202.03	3299.54	5735.05	3114.39
SE	4596.3	1950.5	4974.65	5210		SE	1848.69	1904.99	3311.13	1798.09
Figure 3C
Neuron Density						Oligodendroglia Density
Rhesus monkey	ACC 25	ACC 32	OFC	LPFC		Rhesus monkey	ACC 25	ACC 32	OFC	LPFC
AR	44972	45938.5	44139.5	60556.5		AR	3859	4407.56	12766.8	12283.7
AS				47630.9		AS				9245.04
AT	42774	45244.4	42740.7			AT	3970	5553.82	10320.1
AV	62104	46709.4	53168.9			AV	12164	15549.7	27061.2
AY				66321.9		AY				15047.8
Mean	49950	45964.1	46683	58169.7		Mean	6664.33	8503.7	16716	12192.2
SD	10582.9	732.835	5660.34	9571.34		SD	4763.17	6128.9	9042.3	2902.47
SE	6110.04	423.103	3268	5526.02		SE	2750.02	3538.52	5220.57	1675.74

## Sheet: Fig.4-NeuronLaminarDensity
Figure 4A
Relative Laminar Density of Neurons	ACC 25						ACC 32						OFC						LPFC
Layer / Human subject	HAY	HAW	6004	Mean	SD	SE	HAY	HAW	6004	Mean	SD	SE	HAY	HAW	6004	Mean	SD	SE	HAY	HAW	6004	Mean	SD	SE
Layer 1	1782.02	713.354	1121.52	1205.63	539.276	311.351	2367.14	2167.76	2015.51	2183.47	176.338	101.809	818.242	2267.45	1371.42	1485.7	731.332	422.234	863.4	773.084	724.749	787.078	70.3767	40.632
Layer 2	2771.63	3013.72	2408.15	2731.17	304.804	175.979	2879.09	1607.28	1850.81	2112.39	675.052	389.742	6601.35	2243.18	3648.73	4164.42	2224.38	1284.24	10183.2	3019.52	5415.38	6206.02	3646.69	2105.42
Layer 3	13510.8	4496.52	7597.23	8534.84	4579.69	2644.08	12519	9428.6	9532.28	10493.3	1755.08	1013.3	16171	10973.8	11789.5	12978.1	2795.06	1613.73	23216.8	9125.22	13951.1	15431.1	7161.43	4134.66
Layer 4	3023.76	3375.58	2790.98	3063.44	294.312	169.921	2099.83	897.496	1287.15	1428.16	613.445	354.173	7360.73	3199.67	4534.99	5031.8	2124.55	1226.61	10425.5	4295.95	6268.06	6996.51	3129.04	1806.55
Layer 5	9356.98	4990.3	5928.02	6758.43	2298.73	1327.17	8669.2	4462.95	5466.04	6199.4	2196.93	1268.4	6385.98	7173.64	5643.96	6401.2	764.952	441.645	8613.36	4158.61	5063.22	5945.06	2354.66	1359.46
Layer 6	15097.5	5108.11	8410.25	9538.62	5089.39	2938.36	5935.16	3413.61	3827.54	4392.11	1352.26	780.726	6474.43	4674	4564.35	5237.6	1072.53	619.228	9354.09	3594.77	5109.55	6019.47	2985.54	1723.7
Figure 4B
Packing Laminar Density of Neurons	ACC 25						ACC 32						OFC						LPFC
Layer / Human subject	HAY	HAW	6004	Mean	SD	SE	HAY	HAW	6004	Mean	SD	SE	HAY	HAW	6004	Mean	SD	SE	HAY	HAW	6004	Mean	SD	SE
Layer 1	24948.3	5944.62	13711.6	14868.2	9554.49	5516.29	22487.8	15484	16876.4	18282.7	3707.64	2140.61	8518.54	15446.5	10651.1	11538.7	3548.22	2048.57	9209.6	7827.48	7700.37	8245.82	837.077	483.287
Layer 2	64671.3	37671.5	41562.2	47968.4	14595.4	8426.68	54702.7	40181.9	39143.8	44676.1	8698.76	5022.23	105923	51171.4	64808.1	73967.7	28502.1	16455.7	162931	69880.2	86664.7	106492	49592.8	28632.4
Layer 3	47287.7	17294.3	27336.9	30639.6	15267	8814.42	33980.1	26938.9	26458.3	29125.8	4210.86	2431.14	38852.6	32291	30899.1	34014.2	4247.55	2452.33	53067.1	29565.7	33212.7	38615.2	12647.9	7302.25
Layer 4	52915.8	84389.4	60522.9	65942.7	16421.9	9481.18	53195.7	22437.4	32479.4	36037.5	15684.8	9055.64	102736	68652.6	73600	81662.8	18416.7	10632.9	166808	69594.3	86004.4	107469	52040.3	30045.5
Layer 5	46784.9	20792.9	27667.5	31748.4	13468	7775.74	34676.8	21252.2	23279.5	26402.8	7236.83	4178.18	47409.1	33788.9	33797.3	38331.8	7861.19	4538.66	68906.8	28070.6	38243.9	45073.8	21257.6	12273.1
Layer 6	44034.4	21283.8	27069	30795.7	11824.3	6826.75	32219.5	15516.4	19543.9	22426.6	8716.67	5032.57	34043.5	32659.1	27309.2	31337.3	3556.45	2053.32	49888.5	24264.7	27092.2	33748.5	14049	8111.18
Figure 4C
Relative Laminar Density of Neurons	ACC 25						ACC 32						OFC						LPFC
Layer / Rhesus monkey	AR	AV	AT	Mean	SD	SE	AR	AV	AT	Mean	SD	SE	AR	AV	AT	Mean	SD	SE	AR	AS	AY	Mean	SD	SE
Layer 1	2646.34	1841.98	2151.72	2213.35	405.704	234.233	2573.16	2405.91	2366.03	2448.36	109.899	63.4502	2850.93	2504.24	2294.62	2549.93	280.953	162.209	3171.59	1437	2447	2351.86	871.199	502.987
Layer 2	12559.8	14772.8	11115.8	12816.1	1841.93	1063.44	10147.5	12453.2	11797.2	11466	1188.03	685.91	12582.2	14553.8	9703	12279.7	2439.49	1408.44	15068.8	11444.7	16221.2	14244.9	2492.59	1439.1
Layer 3	22328.6	20812.6	24949.7	22697	2092.97	1208.38	17495.6	19304.7	17790.2	18196.9	970.685	560.426	15423.5	20617.7	16373.8	17471.7	2765.65	1596.75	24941.5	21396	31688	26008.5	5228.31	3018.57
Layer 4	8983.72	13596.7	9818.25	10799.6	2458.08	1419.18	8813.65	8341.77	8748.76	8634.72	255.775	147.672	10219.6	14105.5	11861.8	12062.3	1950.7	1126.24	15067.6	12660.3	17202.6	14976.8	2272.54	1312.05
Layer 5	19963.8	20568.4	35328.2	25286.8	8701.38	5023.74	30859.5	23656.3	26583.6	27033.1	3622.54	2091.48	26373.2	30933.2	24191.8	27166.1	3439.92	1986.04	21998.6	14972	21821	19597.2	4006.53	2313.17
Layer 6	19963.8	20568.4	35328.2	25286.8	8701.38	5023.74	30859.5	23656.3	26583.6	27033.1	3622.54	2091.48	26373.2	30933.2	24191.8	27166.1	3439.92	1986.04	21998.6	14972	21821	19597.2	4006.53	2313.17
Figure 4D
Packing Laminar Density of Neurons	ACC 25						ACC 32						OFC						LPFC
Layer / Rhesus monkey	AR	AV	AT	Mean	SD	SE	AR	AV	AT	Mean	SD	SE	AR	AV	AT	Mean	SD	SE	AR	AS	AY	Mean	SD	SE
Layer 1	15878	9619.22	16137.9	13878.4	3690.84	2130.91	21320.5	15879	18928.2	18709.2	2727.33	1574.62	23622	16528	18357	19502.3	3683.08	2126.43	26278.9	12019.3	21043.2	19780.5	7213.16	4164.52
Layer 2	75358.5	88636.5	66694.5	76896.5	11051.6	6380.62	60885	74719.5	70783.5	68796	7128.18	4115.46	75493.5	87322.5	58218	73678	14636.9	8450.64	90412.8	68668.1	97327.4	85469.4	14955.5	8634.57
Layer 3	50239	59091	44463	51264.3	7367.71	4253.75	40590	49813	47189	45864	4752.12	2743.64	50329	58215	38812	49118.7	9757.96	5633.76	60275.2	45778.7	64885	56979.6	9970.35	5756.38
Layer 4	71869.8	108774	78546	86396.5	19664.7	11353.4	70509.2	66734.1	69990.1	69077.8	2046.2	1181.37	81757	112844	94894.3	96498.5	15605.6	9009.9	120541	101282	137621	119815	18180.3	10496.4
Layer 5	55284.4	83672.1	60420	66458.9	15126.7	8733.39	54237.8	51333.9	53838.5	53136.8	1574	908.75	43030	59391.7	49944.4	50788.7	8213.48	4742.05	57996.3	40512.8	62554.9	53688	11635.5	6717.76
Layer 6	55284.4	83672.1	60420	66458.9	15126.7	8733.39	54237.8	51333.9	53838.5	53136.8	1574	908.75	43030	59391.7	49944.4	50788.7	8213.48	4742.05	57996.3	40512.8	62554.9	53688	11635.5	6717.76

## Sheet: Fig.6-OligoMyelinLaminarDensity
Figure 6A
Relative Laminar Density of Oligodendroglia	ACC 25						ACC 32						OFC						LPFC
Layer / Human subject	HAY	HAW	6004	Mean	SD	SE	HAY	HAW	6004	Mean	SD	SE	HAY	HAW	6004	Mean	SD	SE	HAY	HAW	6004	Mean	SD	SE
Layer 1	1458.02	401.26	836.675	898.651	531.098	306.629	1473.88	1058.07	1139.38	1223.78	220.375	127.234	775.661	506.968	577.183	619.937	139.355	80.4569	1007.3	544.022	698.095	749.806	235.928	136.213
Layer 2	266.503	100.458	165.132	177.364	83.6955	48.3216	392.603	110.847	228.841	244.097	141.496	81.6928	505.311	308.117	369.74	394.389	100.882	58.2441	771.453	239.169	459.374	489.999	267.46	154.418
Layer 3	1855.35	586.502	1098.83	1180.23	638.329	368.54	2782	1227.39	1822.45	1943.95	784.393	452.87	8041.5	5396.98	6108.4	6515.62	1368.48	790.094	9849.57	6233.43	7310.45	7797.82	1856.68	1071.95
Layer 4	549.774	943.176	671.828	721.593	201.367	116.259	204.862	280.468	218.398	234.576	40.3158	23.2763	3390.35	2092.81	2467.42	2650.2	667.801	385.555	4095.74	2684.97	3051.32	3277.34	732.043	422.645
Layer 5	2659.85	2138.7	2159.35	2319.3	295.108	170.38	5028.14	3477.62	3866.25	4124.01	806.751	465.778	5074.4	3094.15	3712.97	3960.51	1013.07	584.894	5062.23	5086.56	4613.09	4920.63	266.615	153.93
Layer 6	12067.6	4895.28	7633.27	8198.7	3619.42	2089.67	8811.43	6348.12	6821.8	7327.12	1307.09	754.648	7966.49	5382.76	6007.16	6452.14	1348.11	778.334	7532.94	8400.03	7169.84	7700.94	632.066	364.924
Figure 6B
Packing Laminar Density of Oligodendroglia	ACC 25						ACC 32						OFC						LPFC
Layer / Human subject	HAY	HAW	6004	Mean	SD	SE	HAY	HAW	6004	Mean	SD	SE	HAY	HAW	6004	Mean	SD	SE	HAY	HAW	6004	Mean	SD	SE
Layer 1	20412.2	3343.83	10690.2	11482.1	8561.71	4943.11	14001.8	7557.67	9799.77	10453.1	3271.38	1888.73	8126.38	5311.36	6046.98	6494.91	1459.99	842.924	10744.5	5508.22	7313.74	7855.5	2659.86	1535.67
Layer 2	6218.4	1255.72	3397.33	3623.82	2489.08	1437.07	7459.45	2771.17	4650.28	4960.3	2359.46	1362.24	8108.9	4944.45	5933.34	6328.89	1618.88	934.662	12343.2	3874.54	7371.72	7863.17	4255.69	2457.02
Layer 3	6493.73	2255.78	3977.05	4242.19	2131.38	1230.55	7551.14	3506.83	5026.35	5361.44	2042.87	1179.45	19671.8	13202.5	14942.9	15939.1	3347.7	1932.79	22513.3	16830.3	17883.4	19075.7	3023.29	1745.5
Layer 4	9621.05	23579.4	14940.2	16046.9	7044.67	4067.24	5189.83	7011.7	5546.15	5915.89	965.574	557.474	44848.3	27684.1	32639.6	35057.3	8833.81	5100.2	65531.8	24164.7	40363.4	43353.3	20845	12034.9
Layer 5	13299.3	8911.25	10095.7	10768.7	2270.11	1310.65	20112.5	16560.1	16669.4	17780.7	2020.19	1166.36	36095.5	22009.5	26411.4	28172.1	7206.21	4160.51	40497.9	31693.2	32814.1	35001.7	4792.68	2767.06
Layer 6	35197	20397	25017.3	26870.4	7572.05	4371.72	47833.5	28855.1	34858.5	37182.3	9700.26	5600.45	41350.4	27939.5	31180.5	33490.1	6997.45	4039.98	40175.7	42525.1	37215.4	39972.1	2660.73	1536.17
Figure 6C
Relative Laminar Density of Myelin (optical)	ACC 25						ACC 32						OFC						LPFC
Layer / Human subject	HAY	HAW		Mean	SD	SE	HAY	HAW		Mean	SD	SE	HAY	HAW		Mean	SD	SE	HAY	HAW		Mean	SD	SE
Layer 1	50	60		55	7.07107	5	54	65		59.5	7.77817	5.5	64.6154	75		69.8077	7.34303	5.19231	84	87		85.5	2.12132	1.5
Layer 2	21	23		22	1.41421	1	19.8524	25		22.4262	3.63989	2.57379	46.3982	59.4828		52.9405	9.25216	6.54227	60	69		64.5	6.36396	4.5
Layer 3	21	24		22.5	2.12132	1.5	33.9786	38		35.9893	2.84353	2.01068	75.7303	100		87.8651	17.1613	12.1349	105	116		110.5	7.77817	5.5
Layer 4	11	16		13.5	3.53553	2.5	44.3068	48		46.1534	2.61146	1.84658	97.0683	129.31		113.189	22.7986	16.121	145.02	150		147.51	3.52139	2.49
Layer 5	24	22		23	1.41421	1	56.6411	59		57.8205	1.66802	1.17947	93.1596	115.517		104.338	15.8092	11.1788	130.348	134		132.174	2.58235	1.826
Layer 6	29	33		31	2.82843	2	75.6962	81		78.3481	3.75038	2.65192	96.4319	118.966		107.699	15.9337	11.2668	127.145	138		132.573	7.67529	5.42725
SWM	151	162		156.5	7.77817	5.5	231.618	234		232.809	1.68462	1.19121	238	241		239.5	2.12132	1.5	239.962	242		240.981	1.44144	1.01925
DWM	178	191		184.5	9.19239	6.5	248.036	245		246.518	2.14701	1.51817	244	242		243	1.41421	1	245.9	242		243.95	2.75772	1.95
Figure 6D
Relative Laminar Density of Oligodendroglia	ACC 25						ACC 32						OFC						LPFC
Layer / Rhesus monkey	AR	AV	AT	Mean	SD	SE	AR	AV	AT	Mean	SD	SE	AR	AV	AT	Mean	SD	SE	AR	AS	AY	Mean	SD	SE
Layer 1	491.461	453.821	874.138	606.473	232.567	134.273	107.216	41.4818	215.093	121.263	87.6539	50.607	526.333	497.5	504.5	509.444	15.0391	8.68286	396.448	157	644	399.149	243.511	140.591
Layer 2	103.9	311.8	249.3	221.667	106.669	61.5855	196.1	532.6	102.8	277.167	226.077	130.526	1579.82	1368.73	324.364	1090.97	672.238	388.117	710.5	840.5	835	795.333	73.5193	42.4464
Layer 3	409.358	740.257	1623.94	924.519	627.908	362.523	196.579	416.648	1126.71	579.98	486.102	280.651	4344.5	3764	892	3000.17	1848.65	1067.32	1467.14	584	3758	1936.38	1638.2	945.816
Layer 4	664.665	2484.51	762.375	1303.85	1023.65	591.003	1027.86	2267.62	1205.5	1500.33	670.409	387.061	2220.12	2807.75	1583.38	2203.75	612.352	353.541	1282.35	1129	2154.88	1522.08	553.358	319.482
Layer 5	2946.69	2807.47	9848.14	5200.77	4025.34	2324.03	4626.38	5335.25	14494.6	8152.06	5504.19	3177.85	7556.4	16347.6	7072.8	10325.6	5220.81	3014.23	9777.16	6323	9584	8561.39	1940.9	1120.58
Layer 6	2946.69	2807.47	9848.14	5200.77	4025.34	2324.03	4626.38	5335.25	14494.6	8152.06	5504.19	3177.85	7556.4	16347.6	7072.8	10325.6	5220.81	3014.23	9777.16	6323	9584	8561.39	1940.9	1120.58
Figure 6E
Packing Laminar Density of Oligodendroglia	ACC 25						ACC 32						OFC						LPFC
Layer / Rhesus monkey	AR	AV	AT	Mean	SD	SE	AR	AV	AT	Mean	SD	SE	AR	AV	AT	Mean	SD	SE	AR	AS	AY	Mean	SD	SE
Layer 1	2948.77	2369.96	6556.03	3958.25	2268.28	1309.59	888.357	273.78	1720.74	960.96	726.208	419.277	3158	2985	3027	3056.67	90.2349	52.0971	3284.86	1311	5538	3377.95	2115.04	1221.12
Layer 2	921	3846	1581	2116	1534.14	885.734	456	3155	1018	1543	1424.03	822.166	2792	14769	2474	6678.33	7008.53	4046.37	3545.6	1250	7695	4163.53	441.116	254.678
Layer 3	1039	3118	2493	2216.67	1066.69	615.855	1961	5326	1028	2771.67	2260.77	1305.26	17378	15056	3568	12000.7	7394.61	4269.28	4263	5043	5010	4772	3266.63	1885.99
Layer 4	5317.32	19876.1	6099	10430.8	8189.18	4728.03	8222.86	18141	9644	12002.6	5363.27	3096.49	17761	22462	12667	17630	4898.81	2828.33	10258.8	9032	17239	12176.6	4426.87	2555.85
Layer 5	8160.07	23324.5	8247	13243.9	8730.22	5040.4	8131.21	27989.5	12142.3	16087.7	10500.6	6062.52	18891	40869	17682	25814	13052	7535.59	25776.1	17109	27475	23453.4	5559.67	3209.88
Layer 6	8160.07	23324.5	8247	13243.9	8730.22	5040.4	8131.21	27989.5	12142.3	16087.7	10500.6	6062.52	18891	40869	17682	25814	13052	7535.59	25776.1	17109	27475	23453.4	5559.67	3209.88
Figure 6F
Relative Laminar Density of Myelin (optical)	ACC 25						ACC 32						OFC						LPFC
Layer / Rhesus monkey	AR	AV	AT	Mean	SD	SE	AR	AV	AT	Mean	SD	SE	AR	AV	AT	Mean	SD	SE	AR	AS	AY	Mean	SD	SE
Layer 1	34.693	31	47	37.5643	8.37755	4.83678	36.3268	27	44	35.7756	8.51339	4.91521	84.9327	75.7812	112.931	91.215	19.3553	11.1748	110.413	97	131	112.804	17.1257	9.88754
Layer 2	24.7699	22	31	25.9233	4.60952	2.66131	31.2334	26	35	30.7445	4.51988	2.60955	53.7334	53.5433	76.7241	61.3336	13.3289	7.69546	70.6755	68	89	75.8918	11.4306	6.59943
Layer 3	20.9847	20	25	21.9949	2.64865	1.5292	30.0724	25	34	29.6908	4.51212	2.60507	80.1707	79.1311	102.586	87.296	13.2519	7.65099	109.433	102	119	110.144	8.52229	4.92035
Layer 4	28.2123	25	30	27.7374	2.5336	1.46277	39.1903	30	48	39.0634	9.00067	5.19654	109.272	100.629	145.69	118.53	23.9145	13.807	152.981	128	169	149.994	20.6626	11.9296
Layer 5	40.9179	40	54	44.9726	7.83138	4.52145	51.2609	47	78	58.7536	16.8034	9.70148	112.197	117.463	139.655	123.105	14.5728	8.41361	147.988	150	162	153.329	7.57628	4.37417
Layer 6	70.6789	49	89	69.5596	20.0235	11.5606	90.9409	79	120	96.647	21.0872	12.1747	108.031	116.46	138.793	121.095	15.8962	9.17766	149.623	150	161	153.541	6.46243	3.73109
SWM	230.178	230	242	234.059	6.87747	3.97071	240	236	243	239.667	3.51188	2.02759	238	232	243	237.667	5.50757	3.1798	239.941	239	245	241.314	3.22694	1.86308
DWM	236.178	230	243	236.393	6.50266	3.75431	240	238	246	241.333	4.16333	2.4037	244	239	246	243	3.60555	2.08167	242.296	240	245	242.432	2.50277	1.44498

## Sheet: Fig.7-AxonNeuronDensity
Figure 7
Axon Density						Axon Density
Human subject	ACC	OFC	LPFC			Rhesus monkey	ACC	OFC	LPFC
4786	0.27	0.539024	0.541			BI	0.42	0.52	0.58
4981	0.32	0.51462	0.533			BL	0.33	0.42	0.566
5353	0.39	0.439241	0.548			BU	0.51	0.57	0.586
6004	0.47	0.43	0.52
Mean	0.3625	0.480721	0.5355			Mean	0.42	0.503333	0.577333
SD	0.0869387	0.0542882	0.0120139			SD	0.09	0.0763763	0.0102632
SE	0.0434693	0.0271441	0.00600694			SE	0.0519615	0.0440959	0.00592546
Neuron Density						Neuron Density
Human subject	ACC	OFC	LPFC			Rhesus monkey	ACC	OFC	LPFC
HAW	28755	30781	37908			AR	45938.5	44139.5	60556.5
HAY	34412		62647			AS			47630.9
6004	36982		46451			AT	45244.4	42740.7
4786	29691	43379	45358			AV	46709.4	53168.9
4981		46357				AY			66321.9
5353		54789
Mean	32460	43826.5	48091			Mean	45964.1	46683	58169.7
SD	3900.99	9949.29	10420			SD	732.835	5660.34	9571.34
SE	1950.5	4974.65	5210			SE	423.103	3268	5526.02

## Sheet: Fig.8-AxonSizeGroups-G-Ratio
Figure 8D								Figure 8E
Outer diameter clusters				Outer diameter clusters				g-ratio											g-ratio
Axons from Humans	Combined CTR subjects HAY, HAW, 5353, 4786, 4981, 6004			Axons from Rhesus monkeys	Combined BI, BL, BU			Axons from Humans	CTR subject HAY	CTR subject HAW	CTR subject 5353	CTR subject 4786	CTR subject 4981	CTR subject 6004	Mean	SD	SE		Axons from Rhesus monkeys	BI	BL	BU	Mean	SD	SE
Thin range (min ± mean ± max)	0.11 ± 0.62 ± 0.839			Thin range (min ± mean ± max)	0.11 ± 0.42 ± 0.49			Thin	0.55	0.655617	0.55	0.548891	0.598852	0.558458	0.57697	0.0430119	0.0175823		Thin	0.52	0.55	0.54	0.536667	0.0152753	0.00881917
Medium range (min ± mean ± max)	0.84 ± 1.03 ± 1.512			Medium range (min ± mean ± max)	0.50 ± 0.63 ± 0.86			Average	0.615162	0.662557	0.61765	0.639206	0.64235	0.645295	0.637037	0.0179264	0.00352444		Average	0.5875	0.595	0.5975	0.593333	0.0388589	0.0224352
Thick range (min ± mean ± max)	1.513 ± 1.72 ± 2.65			Thick range (min ± mean ± max)	0.87 ± 1.01 ± 1.4			Medium	0.598321	0.567008	0.579168	0.595431	0.625698	0.609521	0.595858	0.0209486	0.00855223		Medium	0.58	0.59	0.59	0.586667	0.0057735	0.00333333
Xlarge range (min ± mean ± max)	2.66 ± 2.87 ± 7.00			Xlarge range (min ± mean ± max)	1.41 ± 1.59 ± 5.00			Thick	0.642993	0.681796	0.644867	0.725845	0.684411	0.679001	0.676486	0.0305127	0.0124568		Thick	0.6	0.6	0.61	0.603333	0.0057735	0.00333333
								Xlarge	0.669333	0.745806	0.696564	0.686658	0.66044	0.734201	0.698834	0.0345108	0.014089		Xlarge	0.65	0.64	0.65	0.646667	0.0057735	0.00333333

## Sheet: Fig.9-ArealFingerprints
Figure 9A
Human	Axon Density	Outer Diameter	Myelin Thickness	g-ratio	Ratio of thin axons	Ratio of medium axons	Ratio of thick axons	Ratio of XLarge axons	Myelin thickness of Small axons	Myelin thickness of Medium axons	Myelin thickness of Large axons	Myelin thickness of XLarge axons
ACC-SWM
4786	0.185	0.901669	0.167497	0.626	0.388579	0.551	0.05	0.01	0.140158	0.163333	0.209764	0.276765
4981	0.28	0.870177	0.160381	0.631384	0.376	0.558	0.06	0.004	0.136822	0.154464	0.203235	0.301219
5353	0.36	0.841	0.13	0.599	0.32	0.6	0.0705	0.0095	0.154	0.155	0.22	0.26
6004	0.39	0.859	0.18	0.6102	0.3845	0.5855	0.02	0.01	0.131	0.149	0.201	0.27
Mean	0.30375	0.867962	0.159469	0.616646	0.36727	0.573625	0.050125	0.008375	0.140495	0.155449	0.2085	0.276996
Figure 9B
ACC-DWM
4786	0.35	0.933162	0.174613	0.629	0.28887	0.528851	0.117052	0.0652263	0.143494	0.172203	0.216293	0.252311
4981	0.35	0.9021	0.172	0.6455	0.2519	0.6488	0.06	0.04	0.148	0.168	0.204	0.26
5353	0.41	0.8935	0.149	0.614	0.4162	0.5533	0.025	0.005	0.129	0.164	0.209	0.31
6004	0.55	0.9507	0.155	0.6233	0.336	0.5536	0.089	0.023	0.136	0.179	0.235	0.3
Mean	0.415	0.919865	0.162653	0.62795	0.323243	0.571138	0.072763	0.0333066	0.139123	0.170801	0.216073	0.280578
Figure 9C
OFC-SWM
4786	0.48	0.792363	0.164379	0.584668	0.421129	0.444453	0.118704	0.0157142	0.137926	0.173586	0.212038	0.266068
4981	0.48	0.767704	0.164662	0.571027	0.456279	0.420572	0.116447	0.00701233	0.142303	0.175672	0.214964	0.24675
5353	0.41	0.755	0.12	0.608	0.4084	0.44067	0.0811	0.07	0.131	0.177	0.222	0.277
6004	0.41	0.731	0.172	0.6108	0.544339	0.370198	0.0854111	0.001	0.149	0.181	0.204	0.284
Mean	0.445	0.761517	0.15526	0.593624	0.457537	0.418973	0.100416	0.0234316	0.140057	0.176815	0.21325	0.268455
Figure 9D
OFC-DWM
4786	0.59	0.817022	0.164095	0.598309	0.379467	0.46318	0.132936	0.0244161	0.133548	0.171501	0.209113	0.285386
4981	0.54	0.781	0.139	0.618	0.3341	0.521	0.11	0.0349	0.134	0.18	0.216	0.255
5353	0.47	0.842	0.189	0.651	0.39999	0.44698	0.08	0.07303	0.126	0.167	0.202	0.261
6004	0.45	0.795	0.166	0.659	0.42	0.49287	0.05	0.03713	0.141	0.177	0.223	0.263
Mean	0.5125	0.808755	0.164524	0.631577	0.383389	0.481008	0.0932341	0.042369	0.133637	0.173875	0.212528	0.266097
Figure 9E
LPFC-SWM
4786	0.5324	0.874199	0.170253	0.610518	0.362892	0.417584	0.183505	0.0360189	0.133534	0.171567	0.21223	0.274048
4981	0.531	0.881448	0.172906	0.647677	0.361644	0.415199	0.185381	0.0377757	0.1342	0.172231	0.218653	0.253149
5353	0.533	0.8105	0.144	0.663	0.4357	0.470258	0.08	0.014042	0.122	0.162	0.207	0.261
6004	0.5032	0.899	0.189	0.667	0.463879	0.49384	0.02	0.022281	0.126	0.179	0.218	0.281
Mean	0.5249	0.866287	0.16904	0.647049	0.406029	0.44922	0.117222	0.0275294	0.128934	0.1712	0.213971	0.267299
Figure 9F
LPFC-DWM
4786	0.55198	0.86695	0.1676	0.643	0.364139	0.419969	0.18163	0.0342622	0.132868	0.170904	0.219	0.294948
4981	0.537	0.877	0.176	0.6981	0.32085	0.4863	0.12	0.07285	0.141	0.176	0.219	0.31
5353	0.568	0.8366	0.156	0.7051	0.3601	0.4395	0.14	0.0604	0.123	0.169	0.206	0.301
6004	0.5411	0.9105	0.192	0.7112	0.329	0.4222	0.18	0.0688	0.131	0.179	0.225	0.315
Mean	0.54952	0.872763	0.1729	0.68935	0.343522	0.441992	0.155407	0.059078	0.131967	0.173726	0.21725	0.305237
Figure 9A
Rhesus monkey	Axon Density	Outer Diameter	Myelin Thickness	g-ratio	Ratio of thin axons	Ratio of medium axons	Ratio of thick axons	Ratio of XLarge axons	Myelin thickness of Small axons	Myelin thickness of Medium axons	Myelin thickness of Large axons	Myelin thickness of XLarge axons
ACC-SWM
BI	0.3311	0.498231	0.119865	0.514681	0.531125	0.360503	0.099907	0.00846505	0.0996592	0.130909	0.176613	0.256425
BL	0.2925	0.462435	0.106285	0.535692	0.640152	0.299643	0.0565212	0.00368367	0.0914866	0.124533	0.168254	0.24278
BU	0.43556	0.423	0.081	0.487	0.6008	0.339	0.05	0.0102	0.088	0.111	0.169	0.24
Mean	0.353053	0.461222	0.102383	0.512457	0.590692	0.333049	0.0688094	0.00744957	0.0930486	0.122147	0.171289	0.246402
Figure 9B
ACC-DWM
BI	0.51	0.534027	0.133445	0.534	0.422098	0.521	0.143293	0.0132464	0.107832	0.137285	0.184971	0.27007
BL	0.37111	0.539	0.095	0.541	0.2811	0.5625	0.1	0.0564	0.082	0.131	0.174	0.263
BU	0.58347	0.501	0.127	0.5024	0.39974	0.5047	0.0812	0.01436	0.099	0.134	0.179	0.267
Mean	0.488193	0.524676	0.118482	0.5258	0.367646	0.5294	0.108164	0.0280021	0.0962773	0.134095	0.179324	0.26669
Figure 9C
OFC-SWM
BI	0.44225	0.592339	0.0879925	0.70333	0.382	0.495	0.093	0.0315287	0.062325	0.0813253	0.11962	0.183383
BL	0.3424	0.572665	0.0900646	0.685627	0.302	0.474	0.13	0.0932068	0.0658023	0.0866546	0.125566	0.188322
BU	0.524	0.544	0.07	0.669	0.459	0.4384	0.09	0.0126	0.064	0.099	0.129	0.212
Mean	0.436217	0.569668	0.0826857	0.685986	0.381	0.469133	0.104333	0.0457785	0.0640425	0.0889933	0.124728	0.194569
Figure 9D
OFC-DWM
BI	0.5886	0.612014	0.0859203	0.721033	0.336	0.447288	0.177	0.0398507	0.0588478	0.075996	0.113674	0.178444
BL	0.507	0.629	0.0956	0.682	0.3222	0.527	0.112	0.0388	0.055	0.099	0.129	0.199
BU	0.62236	0.588	0.077	0.705	0.397	0.556	0.05	0.001	0.058	0.084	0.131	0.191
Mean	0.572653	0.609671	0.0861734	0.702678	0.351733	0.510096	0.113	0.0265502	0.0572826	0.086332	0.124558	0.189481
Figure 9E
LPFC-SWM
BI	0.51027	0.609008	0.138429	0.507	0.321	0.451	0.178	0.0517181	0.102313	0.129151	0.17291	0.26129
BL	0.505678	0.568	0.128063	0.565672	0.310222	0.409245	0.232056	0.048478	0.0956103	0.120237	0.160348	0.247646
BU	0.51688	0.639	0.111	0.618	0.526	0.3244	0.1	0.0496	0.089	0.105	0.162	0.224
Mean	0.510943	0.605336	0.12583	0.563557	0.385741	0.394882	0.170019	0.049932	0.0956411	0.118129	0.165086	0.244312
Figure 9F
LPFC-DWM
BI	0.6438	0.616606	0.148795	0.536	0.288199	0.353	0.244259	0.11	0.109016	0.138066	0.185472	0.274935
BL	0.632248	0.591	0.172	0.567	0.3522	0.3957	0.14	0.1121	0.091	0.154	0.169	0.257
BU	0.657774	0.6301	0.127	0.634	0.2741	0.3074	0.28	0.1385	0.099	0.133	0.169	0.248
Mean	0.644607	0.612569	0.149265	0.579	0.304833	0.352033	0.22142	0.1202	0.0996719	0.141689	0.174491	0.259978

## Sheet: Fig.10-NMDS+Correlations
Brightfield (Fig. 10A, C-E)
	Neuron Density All Layers	Oligodendroglia Density All Layers	Relative Density of Neurons Layer 1	Relative Density of Neurons Layer 2	Relative Density of Neurons Layer 3	Relative Density of Neurons Layer 4	Relative Density of Neurons Layer 5	Relative Density of Neurons Layer 6	Packing Density of Neurons Layer 1	Packing Density of Neurons Layer 2	Packing Density of Neurons Layer 3	Packing Density of Neurons Layer 4	Packing Density of Neurons Layer 5	Packing Density of Neurons Layer 6	Relative Density of Oligodendroglia Layer 1	Relative Density of Oligodendroglia Layer 2	Relative Density of Oligodendroglia Layer 3	Relative Density of Oligodendroglia Layer 4	Relative Density of Oligodendroglia Layer 5	Relative Density of Oligodendroglia Layer 6	Packing Density of Oligodendroglia Layer 1	Packing Density of Oligodendroglia Layer 2	Packing Density of Oligodendroglia Layer 3	Packing Density of Oligodendroglia Layer 4	Packing Density of Oligodendroglia Layer 5	Packing Density of Oligodendroglia Layer 6	Relative Density of Myelin Layer 1	Relative Density of Myelin Layer 2	Relative Density of Myelin Layer 3	Relative Density of Myelin Layer 4	Relative Density of Myelin Layer 5	Relative Density of Myelin Layer 6	Relative Density of Myelin SWM	Relative Density of Myelin DWM
ACC 32-human	28755	12192	2367.14	2879.09	12519	2099.83	8669.2	5935.16	22487.8	54702.7	33980.1	53195.7	34676.8	32219.5	1473.88	392.603	2782	204.862	5028.14	8811.43	14001.8	7459.45	7551.14	5189.83	20112.5	47833.5	54	19.8524	33.9786	44.3068	56.6411	75.6962	231.618	248.036
	34412	18791	2167.76	1607.28	9428.6	897.496	4462.95	3413.61	15484	40181.9	26938.9	22437.4	21252.2	15516.4	1058.07	110.847	1227.39	280.468	3477.62	6348.12	7557.67	2771.17	3506.83	7011.7	16560.1	28855.1	65	25	38	48	59	81	234	245
	36982	15465	2015.51	1850.81	9532.28	1287.15	5466.04	3827.54	16876.4	39143.8	26458.3	32479.4	23279.5	19543.9	1139.38	228.841	1822.45	218.398	3866.25	6821.8	9799.77	4650.28	5026.35	5546.15	16669.4	34858.5
	29691
OFC-human	30781	18235	818.242	6601.35	16171	7360.73	6385.98	6474.43	8518.54	105923	38852.6	102736	47409.1	34043.5	775.661	505.311	8041.5	3390.35	5074.4	7966.49	8126.38	8108.9	19671.8	44848.3	36095.5	41350.4	64.6154	46.3982	75.7303	97.0683	93.1596	96.4319	238	244
	43379	26843	2267.45	2243.18	10973.8	3199.67	7173.64	4674	15446.5	51171.4	32291	68652.6	33788.9	32659.1	506.968	308.117	5396.98	2092.81	3094.15	5382.76	5311.36	4944.45	13202.5	27684.1	22009.5	27939.5	75	59.4828	100	129.31	115.517	118.966	241	242
	46357	29104	1371.42	3648.73	11789.5	4534.99	5643.96	4564.35	10651.1	64808.1	30899.1	73600	33797.3	27309.2	577.183	369.74	6108.4	2467.42	3712.97	6007.16	6046.98	5933.34	14942.9	32639.6	26411.4	31180.5
	54789
LPFC-human	37908	22511	863.4	10183.2	23216.8	10425.5	8613.36	9354.09	9209.6	162931	53067.1	166808	68906.8	49888.5	1007.3	771.453	9849.57	4095.74	5062.23	7532.94	10744.5	12343.2	22513.3	65531.8	40497.9	40175.7	84	60	105	145.02	130.348	127.145	239.962	245.9
	62647	28083	773.084	3019.52	9125.22	4295.95	4158.61	3594.77	7827.48	69880.2	29565.7	69594.3	28070.6	24264.7	544.022	239.169	6233.43	2684.97	5086.56	8400.03	5508.22	3874.54	16830.3	24164.7	31693.2	42525.1	87	69	116	150	134	138	242	242
	46451	22886	724.749	5415.38	13951.1	6268.06	5063.22	5109.55	7700.37	86664.7	33212.7	86004.4	38243.9	27092.2	698.095	459.374	7310.45	3051.32	4613.09	7169.84	7313.74	7371.72	17883.4	40363.4	32814.1	37215.4
	45358
ACC 32-monkey	45938.5	4407.56	2573.16	10147.5	17495.6	8813.65	30859.5	30859.5	21320.5	60885	40590	70509.2	54237.8	54237.8	107.216	196.1	196.579	1027.86	4626.38	4626.38	888.357	456	1961	8222.86	8131.21	8131.21	36.3268	31.2334	30.0724	39.1903	51.2609	90.9409	240	240
	45244.4	5553.82	2405.91	12453.2	19304.7	8341.77	23656.3	23656.3	15879	74719.5	49813	66734.1	51333.9	51333.9	41.4818	532.6	416.648	2267.62	5335.25	5335.25	273.78	3155	5326	18141	27989.5	27989.5	27	26	25	30	47	79	236	238
	46709.4	15549.7	2366.03	11797.2	17790.2	8748.76	26583.6	26583.6	18928.2	70783.5	47189	69990.1	53838.5	53838.5	215.093	102.8	1126.71	1205.5	14494.6	14494.6	1720.74	1018	1028	9644	12142.3	12142.3	44	35	34	48	78	120	243	246
OFC-monkey	44139.5	12766.8	2850.93	12582.2	15423.5	10219.6	26373.2	26373.2	23622	75493.5	50329	81757	43030	43030	526.333	1579.82	4344.5	2220.12	7556.4	7556.4	3158	2792	17378	17761	18891	18891	84.9327	53.7334	80.1707	109.272	112.197	108.031	238	244
	42740.7	10320.1	2504.24	14553.8	20617.7	14105.5	30933.2	30933.2	16528	87322.5	58215	112844	59391.7	59391.7	497.5	1368.73	3764	2807.75	16347.6	16347.6	2985	14769	15056	22462	40869	40869	75.7812	53.5433	79.1311	100.629	117.463	116.46	232	239
	53168.9	27061.2	2294.62	9703	16373.8	11861.8	24191.8	24191.8	18357	58218	38812	94894.3	49944.4	49944.4	504.5	324.364	892	1583.38	7072.8	7072.8	3027	2474	3568	12667	17682	17682	112.931	76.7241	102.586	145.69	139.655	138.793	243	246
LPFC-monkey	60556.5	12283.7	3171.59	15068.8	24941.5	15067.6	21998.6	21998.6	26278.9	90412.8	60275.2	120541	57996.3	57996.3	396.448	710.5	1467.14	1282.35	9777.16	9777.16	3284.86	3545.6	4263	10258.8	25776.1	25776.1	110.413	70.6755	109.433	152.981	147.988	149.623	239.941	242.296
	47630.9	9245.04	1437	11444.7	21396	12660.3	14972	14972	12019.3	68668.1	45778.7	101282	40512.8	40512.8	157	840.5	584	1129	6323	6323	1311	1250	5043	9032	17109	17109	97	68	102	128	150	150	239	240
	66321.9	15047.8	2447	16221.2	31688	17202.6	21821	21821	21043.2	97327.4	64885	137621	62554.9	62554.9	644	835	3758	2154.88	9584	9584	5538	7695	5010	17239	27475	27475	131	89	119	169	162	161	245	245
EM (Fig. 10B, F-K)
Area	Axon Density	Outer Diameter	Myelin Thickness	g-ratio	Ratio of thin axons	Ratio of medium axons	Ratio of thick axons	Ratio of XLarge axons	Myelin thickness of Small axons	Myelin thickness of Medium axons	Myelin thickness of Large axons	Myelin thickness of XLarge axons
ACC-SWM-human	0.185	0.901669	0.167497	0.626	0.388579	0.551	0.05	0.01	0.140158	0.163333	0.209764	0.276765
	0.28	0.870177	0.160381	0.631384	0.376	0.558	0.06	0.004	0.136822	0.154464	0.203235	0.301219
	0.36	0.841	0.13	0.599	0.32	0.6	0.0705	0.0095	0.154	0.155	0.22	0.26
	0.39	0.859	0.18	0.6102	0.3845	0.5855	0.02	0.01	0.131	0.149	0.201	0.27
ACC-DWM-human	0.35	0.933162	0.174613	0.629	0.28887	0.528851	0.117052	0.0652263	0.143494	0.172203	0.216293	0.252311
	0.35	0.9021	0.172	0.6455	0.2519	0.6488	0.06	0.04	0.148	0.168	0.204	0.26
	0.41	0.8935	0.149	0.614	0.4162	0.5533	0.025	0.005	0.129	0.164	0.209	0.31
	0.55	0.9507	0.155	0.6233	0.336	0.5536	0.089	0.023	0.136	0.179	0.235	0.3
OFC-SWM-human	0.48	0.792363	0.164379	0.584668	0.421129	0.444453	0.118704	0.0157142	0.137926	0.173586	0.212038	0.266068
	0.48	0.767704	0.164662	0.571027	0.456279	0.420572	0.116447	0.00701233	0.142303	0.175672	0.214964	0.24675
	0.41	0.755	0.12	0.608	0.4084	0.44067	0.0811	0.07	0.131	0.177	0.222	0.277
	0.41	0.731	0.172	0.6108	0.544339	0.370198	0.0854111	0.001	0.149	0.181	0.204	0.284
OFC-DWM-human	0.59	0.817022	0.164095	0.598309	0.379467	0.46318	0.132936	0.0244161	0.133548	0.171501	0.209113	0.285386
	0.54	0.781	0.139	0.618	0.3341	0.521	0.11	0.0349	0.134	0.18	0.216	0.255
	0.47	0.842	0.189	0.651	0.39999	0.44698	0.08	0.07303	0.126	0.167	0.202	0.261
	0.45	0.795	0.166	0.659	0.42	0.49287	0.05	0.03713	0.141	0.177	0.223	0.263
LPFC-SWM-human	0.5324	0.874199	0.170253	0.610518	0.362892	0.417584	0.183505	0.0360189	0.133534	0.171567	0.21223	0.274048
	0.531	0.881448	0.172906	0.647677	0.361644	0.415199	0.185381	0.0377757	0.1342	0.172231	0.218653	0.253149
	0.533	0.8105	0.144	0.663	0.4357	0.470258	0.08	0.014042	0.122	0.162	0.207	0.261
	0.5032	0.899	0.189	0.667	0.463879	0.49384	0.02	0.022281	0.126	0.179	0.218	0.281
LPFC-DWM-human	0.55198	0.86695	0.1676	0.643	0.364139	0.419969	0.18163	0.0342622	0.132868	0.170904	0.219	0.294948
	0.537	0.877	0.176	0.6981	0.32085	0.4863	0.12	0.07285	0.141	0.176	0.219	0.31
	0.568	0.8366	0.156	0.7051	0.3601	0.4395	0.14	0.0604	0.123	0.169	0.206	0.301
	0.5411	0.9105	0.192	0.7112	0.329	0.4222	0.18	0.0688	0.131	0.179	0.225	0.315
ACC-SWM-monkey	0.3311	0.498231	0.119865	0.514681	0.531125	0.360503	0.099907	0.00846505	0.0996592	0.130909	0.176613	0.256425
	0.2925	0.462435	0.106285	0.535692	0.640152	0.299643	0.0565212	0.00368367	0.0914866	0.124533	0.168254	0.24278
	0.43556	0.423	0.081	0.487	0.6008	0.339	0.05	0.0102	0.088	0.111	0.169	0.24
ACC-DWM-monkey	0.51	0.534027	0.133445	0.534	0.422098	0.521	0.143293	0.0132464	0.107832	0.137285	0.184971	0.27007
	0.37111	0.539	0.095	0.541	0.2811	0.5625	0.1	0.0564	0.082	0.131	0.174	0.263
	0.58347	0.501	0.127	0.5024	0.39974	0.5047	0.0812	0.01436	0.099	0.134	0.179	0.267
OFC-SWM-monkey	0.44225	0.592339	0.0879925	0.70333	0.382	0.495	0.093	0.0315287	0.062325	0.0813253	0.11962	0.183383
	0.3424	0.572665	0.0900646	0.685627	0.302	0.474	0.13	0.0932068	0.0658023	0.0866546	0.125566	0.188322
	0.524	0.544	0.07	0.669	0.459	0.4384	0.09	0.0126	0.064	0.099	0.129	0.212
OFC-DWM-monkey	0.5886	0.612014	0.0859203	0.721033	0.336	0.447288	0.177	0.0398507	0.0588478	0.075996	0.113674	0.178444
	0.507	0.629	0.0956	0.682	0.3222	0.527	0.112	0.0388	0.055	0.099	0.129	0.199
	0.62236	0.588	0.077	0.705	0.397	0.556	0.05	0.001	0.058	0.084	0.131	0.191
LPFC-SWM-monkey	0.51027	0.609008	0.138429	0.507	0.321	0.451	0.178	0.0517181	0.102313	0.129151	0.17291	0.26129
	0.505678	0.568	0.128063	0.565672	0.310222	0.409245	0.232056	0.048478	0.0956103	0.120237	0.160348	0.247646
	0.51688	0.639	0.111	0.618	0.526	0.3244	0.1	0.0496	0.089	0.105	0.162	0.224
LPFC-DWM-monkey	0.6438	0.616606	0.148795	0.536	0.288199	0.353	0.244259	0.11	0.109016	0.138066	0.185472	0.274935
	0.632248	0.591	0.172	0.567	0.3522	0.3957	0.14	0.1121	0.091	0.154	0.169	0.257
	0.657774	0.6301	0.127	0.634	0.2741	0.3074	0.28	0.1385	0.099	0.133	0.169	0.248

## Sheet: Fig.11A,B-Thin&ThickAxonRatio
Figure 11 A
Human	CTR subject HAY	CTR subject HAW	CTR subject 5353	CTR subject 4786	CTR subject 4981	CTR subject 6004
Ratio of thin axons in ACC (short-range)	0.92492	0.942403	0.900591	0.924648	0.899759	0.951169
Ratio of thick axons in ACC (long-range)	0.075	0.057	0.097	0.083	0.1	0.0488
Ratio of thin axons in LPFC (short-range)	0.837104	0.923246	0.861093	0.938983	0.767988	0.74209
Ratio of thick axons in LPFC (long-range)	0.162896	0.0767544	0.138907	0.0610169	0.232012	0.25791
Figure 11 B
Rhesus monkey	BI	BL	BN	BU
Ratio of thin axons in ACC (short-range)	0.891628	0.939795	0.843461	0.891628
Ratio of thick axons in ACC (long-range)	0.108372	0.0602049	0.156539	0.108372
Ratio of thin axons in LPFC (short-range)	0.710125	0.719466	0.700783	0.710125
Ratio of thick axons in LPFC (long-range)	0.289875	0.280534	0.299217	0.289875

## Sheet: Fig.11C-ConnectionRatio
	Figure 11C								Not shown in figure
Rhesus monkey	ACC short-range	ACC long-range		Rhesus monkey	LPFC short-range	LPFC long-range		Rhesus monkey	OFC short-range	OFC long-range
AY	0.869887	0.130113		MBH	0.80593	0.19407		AJ	0.908236	0.0917637
BI	0.909902	0.0900983		AD	0.78133	0.21867		AL (FB)	0.902897	0.0971027
AK	0.972914	0.0270864		AA	0.712889	0.287111		AL (DY)	0.756037	0.243963
MDL	0.836315	0.163685		BF	0.912544	0.0874562		AF	0.912642	0.0873584
Mean	0.897254	0.102746			0.803173	0.196827			0.869953	0.130047
St.Dev.	0.0587278	0.0587278			0.0828613	0.0828613			0.0760484	0.0760484

## Sheet: Fig.11D-ConnectionRatio
	Figure 11D								Not shown in figure
Rhesus monkey	ACC similar type (dysgranular+agranular)	ACC other types (eulaminate)		Rhesus monkey	LPFC similar type (eulaminate)	LPFC other types (agranular+dysgranular)		Rhesus monkey	OFC similar type (dysgranular)	OFC other types (agranular+eulaminate)
AK	0.974929	0.0250711		MBH	0.883561	0.116439		AJ	0.9	0.104298
MDL	0.892218	0.107782		AD	0.862128	0.137872		AL (FB)	0.837677	0.162323
AY	0.926169	0.073831		AA	0.749671	0.250329		AL (DY)	0.85645	0.14355
BI	0.897187	0.102813		BF	0.86	0.14		AF	0.902206	0.0977937
Mean	0.922626	0.0773743			0.83884	0.16116			0.874083	0.126991
St.Dev.	0.0379471	0.0379471			0.0603905	0.0603905			0.0321399	0.0310375

[truncated: 2 more sheets: Fig.11F-H-ConnectionRatio, Fig.12-ConnectionRatioInASD]
